# Supplementary material for: Differential Thermal Inactivation Enables Simultaneous Quantitation of Ricin and Abrin
Source: Toxins (Basel). 2026 May 19;18(5):233. doi: 10.3390/toxins18050233 (PMC13211329; doi:10.3390/toxins18050233)
Supplement: Supplementary file 1 [file toxins-18-00233-s001.zip]

Archive with 1 entries (1 files):
- toxins-4239812-supplementary.pdf
